# Supplementary material for: Effects of an Integrated Neurofeedback System with Dry Electrodes: EEG Acquisition and Cognition Assessment
Source: Sensors (Basel). 2018 Oct 11;18(10):3396. doi: 10.3390/s18103396 (PMC6211015; doi:10.3390/s18103396)
Supplement: Supplementary file 1 [file sensors-18-03396-s001.zip]

Archive with 1 entries (1 files):
- sensors-357577-SI.pptx
